# Supplementary material for: Ultrarapid and high-resolution HLA class I typing using transposase-based nanopore sequencing applied in pharmacogenetic testing
Source: Front Genet. 2023 Jun 23;14:1213457. doi: 10.3389/fgene.2023.1213457 (PMC10326273; doi:10.3389/fgene.2023.1213457)
Supplement: Supplementary file 2 [file Table1.XLSX]

## Sheet: Sheet1
sample	loci	ref1	ref2	Transposase								Ligation
				AllType				Matern et al.				Matern et al.
				TypeStream		In-house		TypeStream		In-house		TypeStream		In-house
				H1	H2	H1	H2	H1	H2	H1	H2	H1	H2	H1	H2
NA02016	HLA-A	A*02:01:01	A*30:02:01	A*02:01:01	A*30:02:01	A*02:01:01	A*30:02:01	A*02:01:01	A*30:02:01	A*02:01:01	A*30:02:01	A*02:01:01	A*30:02:01	A*02:01:01	A*30:02:01
NA02016	HLA-B	B*53:01:01	B*58:01:01	B*53:01:01/53:37	B*58:01:01/58:01[+]/58:66/58:71	B*53:01:01	B*58:01:01	B*53:01:01	B*58:01:01	B*46:77	B*58:01:01	B*53:01:01	B*58:01:01	B*58:01:01	B*58:01:01
NA02016	HLA-C	C*04:01:01	C*07:18	C*04:01:01	C*07:18:01	C*04:01:01	C*07:18:01	C*04:01:01	C*07:18:01	C*04:01:01	C*07:18:01	C*04:01:01	C*07:18:01	C*04:01:01	C*07:18:01
NA07439	HLA-A	A*29:02:01	A*68:02:01	A*29:02:01	A*68:02:01	A*29:02:01	A*68:02:01	A*29:02:01	A*68:02:01	A*29:02:01	A*68:02:01	A*29:02:01	A*68:02:01	A*29:02:01	A*68:02:01
NA07439	HLA-B	B*42:02:01	B*53:01:01	B*42:02:01	B*53:01:01	B*42:02:01	B*53:01:01	B*42:02:01	B*53:01:01	B*42:02:01	B*53:01:01	B*42:02:01	B*53:01:01	B*42:02:01	B*53:01:01
NA07439	HLA-C	C*04:01:01	C*17:01:01	C*04:01:01	C*17:01:01	C*04:01:01	C*17:01:01	C*04:01:01	C*17:01:01	C*04:01:01	C*17:01:01	C*04:01:01	C*17:01:01	C*04:01:01	C*17:01:01
NA12244	HLA-A	A*02:01:01	A*23:01:01	A*02:01:01	A*23:01:01	A*02:01:01	A*23:01:01	A*02:01:01	A*23:01:01	A*02:01:01	A*23:01:01	A*02:01:01	A*23:01:01	A*02:01:01	A*23:01:01
NA12244	HLA-B	B*15:01:01	B*41:01:01	B*15:01:01	B*41:01:01	B*15:01:01	B*41:01:01	B*15:01:01	B*41:01:01	B*15:01:01	B*41:01:01	B*15:01:01	B*41:01:01	B*15:01:01	B*41:01:01
NA12244	HLA-C	C*03:03:01	C*17:01:01	C*03:03:01	C*17:01:01	C*03:03:01	C*17:01:01	C*03:03:01	C*17:01:01	C*03:03:01	C*17:01:01	C*03:03:01	C*17:01:01	C*03:03:01	C*17:01:01
NA17039	HLA-A	A*30:01:01	A*31:01:02	A*30:01:01	A*31:01:02	A*30:01:01	A*31:01:02	A*30:01:01	A*31:01:02	A*30:01:01	A*31:01:02	A*30:01:01	A*31:01:02	A*30:01:01	A*31:01:02
NA17039	HLA-B	B*35:08:01	B*42:02:01	B*35:08:01	B*42:02:01	B*35:08:01	B*42:02:01	B*35:08:01	B*42:02:01	B*35:08:01	B*42:02:01	B*35:08:01	B*42:02:01	B*35:08:01	B*42:02:01
NA17039	HLA-C	C*04:01:01	C*17:01:01	C*04:01:01	C*17:01:01	C*04:01:01	C*17:01:01	C*04:01:01	C*17:01:01	C*04:01:01	C*17:01:01	C*04:01:01	C*17:01:01	C*04:01:01	C*17:01:01
NA17052	HLA-A	A*02:01:01	A*33:03:01	A*02:01:01	A*33:03:01	A*02:01:01	A*33:03:01	A*02:01:01	A*33:03:01	A*02:01:01	A*33:03:01	A*02:01:01	A*33:03:01	A*02:01:01	A*33:03:01
NA17052	HLA-B	B*39:04	B*44:03:01	B*39:04	B*44:521N	B*39:04	B*44:03:01	B*44:03:01	B*44:03:01	B*44:03:01	B*44:03:01	B*44:03:01	B*44:03:01	B*44:03:01	B*44:03:01
NA17052	HLA-C	C*07:02:01	C*14:03	C*07:02:01	C*14:03:01	C*07:02:01	C*14:03:01	C*07:02:01	C*14:03:01	C*07:02:01	C*14:03:01	C*07:02:01	C*14:03:01	C*07:02:01	C*14:03:01
NA17058	HLA-A	A*24:02:01	A*26:01:01	A*24:02:01	A*26:01:01	A*24:02:01	A*26:01:01	A*24:427N	A*26:01:01	A*24:02:01	A*26:01:01	A*24:427N	A*26:01:01	A*24:02:01	A*26:01:01
NA17058	HLA-B	B*13:01:01	B*40:01:02	B*13:01:01	B*40:01:02	B*13:01:01	B*40:01:02	B*13:01:01	B*40:01:02	B*13:01:01	B*40:01:02	B*13:01:01	B*40:01:02	B*13:01:01	B*40:01:02
NA17058	HLA-C	C*03:04:01	C*08:03:01	C*03:04:01	C*08:03:01	C*03:04:01	C*08:03:01	C*03:04:01/03:172	C*08:03:01	C*03:04:01	C*08:03:01	C*03:04:01	C*08:03:01	C*03:04:01	C*08:03:01
NA17119	HLA-A	A*03:01:01	A*74:01:01	A*03:279N	A*74:01:01	A*03:01:01	A*74:01:01	A*03:279N	A*74:01:01	A*03:01:01	A*74:01:01	A*03:279N	A*74:01:01	A*03:01:01	A*74:01:01
NA17119	HLA-B	B*35:01:01	B*42:02:01	B*35:01:01	B*42:02:01	B*35:01:01	B*42:02:01	B*35:01:01/35:01[+]/35 [+]	B*42:02:01	B*35:01:01	B*42:02:01	B*35:01:01	B*42:02:01	B*35:01:01	B*42:02:01
NA17119	HLA-C	C*07:18	C*17:01:01	C*07:18:01	C*17:01:01	C*07:18:01	C*17:01:01	C*07:18:01	C*17:01:01	C*07:18:01	C*17:01:01	C*07:18:01	C*17:01:01	C*07:18:01	C*17:01:01
NA17203	HLA-A	A*24:02:01	A*26:01:01	A*24:02:01	A*26:01:01	A*24:02:01	A*26:01:01	A*24:02:01	A*26:01:01	A*24:02:01	A*26:01:01	A*24:427N	A*26:01:01	A*24:02:01	A*26:01:01
NA17203	HLA-B	B*14:01:01	B*35:01:01	B*14:01:01	B*35:01:01	B*14:01:01	B*35:01:01	B*14:01:01	B*35:01:01	B*14:01:01	B*35:01:01	B*14:01:01	B*35:01:01	B*14:01:01	B*35:01:01
NA17203	HLA-C	C*04:01:01	C*08:02:01	C*04:01:01	C*08:02:01	C*04:01:01	C*08:02:01	C*04:01:01	C*08:02:01	C*04:01:01	C*08:02:01	C*04:01:01	C*08:02:01	C*04:01:01	C*08:02:01
NA17240	HLA-A	A*03:01:01	A*30:02:01	A*03:279N	A*30:02:01	A*03:01:01	A*30:02:01	A*03:279N	A*30:02:01	A*03:01:01	A*30:02:01	A*03:279N	A*30:02:01	A*03:01:01	A*30:02:01
NA17240	HLA-B	B*07:02:01	B*57:01:01	B*07:02:01	B*57:01:01	B*07:02:01	B*57:01:01	B*07:02:01	B*57:01:01	B*07:02:01	B*57:01:01	B*07:02:01	B*57:01:01	B*07:02:01	B*57:01:01
NA17240	HLA-C	C*06:02:01	C*07:02:01	C*06:02:01	C*07:02:01	C*06:02:01	C*07:02:01	C*06:02:01	C*07:02:01	C*06:02:01	C*07:02:01	C*06:02:01	C*07:02:01	C*06:02:01	C*07:02:01
NA17280	HLA-A	A*01:01:01	A*11:01:01	A*01:01:01	A*11:01:01/11:01[+]/11:313Q	A*01:01:01	A*11:01:01	A*01:01:01	A*11:01 [+] /11:01:53/11:01:64	A*01:01:01	A*11:01:01	A*01:01:01	A*11:01:01/11:01:53/11:01:64	A*01:01:01	A*11:01:01
NA17280	HLA-B	B*08:01:01	B*18:01:01	B*08:01:01	B*18:01:01	B*08:01:01	B*18:01:01	B*08:01:01	B*08:01:01 [+]/08:242	B*08:01:01	B*08:01:01	B*08:01:01	B*18:01:01/18:11	B*08:01:01	B*18:01:01
NA17280	HLA-C	C*07:01:01	C*07:01:01	C*07:01:01	C*07:01:01	C*07:01:01	C*07:01:01	C*07:01:01	C*07:01:01	C*07:01:01	C*07:01:01	C*07:01:01	C*07:01:01	C*07:01:01	C*07:01:01
NA23093	HLA-A	A*11:01:01	A*11:01:01	A*11:01:01	A*11:01:01	A*11:01:01	A*11:01:01	A*11:01:01	A*11:01:01	A*11:01:01	A*11:01:01	A*11:01:01/11:01:53/11:01:64	A*11:01:01/11:01:53/11:01:65	A*11:01:01	A*11:01:01
NA23093	HLA-B	B*15:02:01	B*15:02:01	B*15:02:01	B*15:02:01	B*15:02:01	B*15:02:01	B*15:02:01	B*15:02:01	B*15:02:01	B*15:02:01	B*15:02:01	B*15:02:01	B*15:02:01	B*15:02:01
NA23093	HLA-C	C*08:01:01	C*08:01:01	C*08:01:01	C*08:01:01	C*08:01:01	C*08:01:01	C*08:01:01	C*08:01:01	C*08:01:01	C*08:01:01	C*08:01:01	C*08:01:01	C*08:01:01	C*08:01:01
Supplementary Table 1. HLA-A, -B, and -C typing of 11 well-characterized samples.
Green means concordant HLA haplotype compared to GeT-RM standard;
Red means discordant HLA alleles compared to GeT-RM standard;
Green highlighted with yellow means many HLA genotypes had been predicted. One of them concordant HLA haplotype compared to GeT-RM standard. The final decision depend on technician;
H1 means haplotype1; H2 means haplotype2
